# Supplementary material for: Phase Angle Is Lower in Older Adults Living with HIV Compared to Geriatric Outpatients: A Case–Control Study
Source: J Clin Med. 2025 Aug 22;14(17):5941. doi: 10.3390/jcm14175941 (PMC12428825; doi:10.3390/jcm14175941)
Supplement: Supplementary file 1 [file jcm-14-05941-s001.zip]

Archive with 1 entries (1 files):
- jcm-3815416-supplementary.pdf
